# Supplementary material for: Scalable Synthesis of Aragonite Whiskers Under Higher Initial Ca2+ Concentrations
Source: Nanomaterials (Basel). 2025 Dec 17;15(24):1894. doi: 10.3390/nano15241894 (PMC12736146; doi:10.3390/nano15241894)
Supplement: Supplementary file 1 [file nanomaterials-15-01894-s001.zip]

Archive with 1 entries (1 files):
- nanomaterials-4004565-supplementary.pdf
